# Supplementary material for: Examining the influence of information overload on consumers’ purchase in live streaming: A heuristic-systematic model perspective
Source: PLoS One. 2023 Aug 4;18(8):e0284466. doi: 10.1371/journal.pone.0284466 (PMC10403099; doi:10.1371/journal.pone.0284466)
Supplement: S1 Data — (ZIP) [file pone.0284466.s002.zip]

Archive with 1 entries (1 files):
- date.csv
