# Supplementary material for: Examining the influence of information overload on consumers’ purchase in live streaming: A heuristic-systematic model perspective
Source: PLoS One. 2023 Aug 4;18(8):e0284466. doi: 10.1371/journal.pone.0284466 (PMC10403099; doi:10.1371/journal.pone.0284466)
Supplement: S1 Data — (ZIP) [file pone.0284466.s002.zip › date.csv]

IFO1	IFO2	IFO3	PPQ1	PPQ2	PPQ3	PPF1	PPF2	PPF3	SIF1	SIF2	SIF3	STE1	STE2	STE3	PIT1	PIT2	PIT3
1	1	3	4	4	5	5	5	4	2	1	2	2	1	1	3	3	4
2	2	1	2	2	3	3	4	4	1	1	3	3	4	4	3	4	4
1	3	3	2	2	3	5	4	5	5	3	4	2	2	3	4	5	3
1	1	3	3	2	2	5	5	5	2	1	2	2	1	2	3	4	4
5	4	3	3	2	3	3	3	2	3	4	4	4	3	2	3	3	4
5	5	5	4	4	4	3	3	3	4	5	4	4	4	5	4	5	3
1	2	3	2	3	2	4	4	4	1	2	1	4	3	2	3	4	5
3	4	3	2	2	2	4	3	3	4	5	3	4	3	3	3	4	4
5	3	3	2	2	1	3	2	1	2	2	3	4	4	4	2	2	3
2	2	3	4	3	4	3	3	3	2	3	2	3	3	3	3	2	2
3	3	2	2	3	4	4	5	5	4	5	5	4	5	4	4	3	3
4	3	3	1	3	3	4	5	5	1	3	2	1	2	2	3	3	4
1	3	2	2	1	1	4	4	4	1	2	3	3	4	5	3	2	2
2	2	2	4	4	5	4	3	2	2	1	2	3	3	2	3	2	3
5	4	3	3	2	3	4	3	3	2	1	1	3	3	3	3	4	4
4	5	3	3	2	3	4	4	4	4	3	3	4	4	4	3	2	2
5	3	4	1	2	2	3	3	3	3	4	4	3	2	2	3	2	2
4	4	5	5	5	3	3	2	1	3	2	2	3	2	3	3	4	3
5	3	3	4	5	3	3	2	3	3	3	4	4	5	4	3	3	2
2	2	1	5	5	3	5	4	4	2	1	1	2	3	4	4	3	3
4	4	4	1	2	2	3	4	4	3	2	3	3	2	3	3	2	3
5	3	3	3	3	3	3	2	1	3	4	4	4	4	4	4	3	3
4	5	3	2	1	1	4	4	4	4	3	3	3	3	4	4	4	3
3	4	5	5	4	4	3	4	4	4	5	4	3	4	3	4	3	4
2	3	4	2	3	4	4	3	4	2	2	3	2	1	1	3	2	1
2	3	3	3	2	3	4	3	3	1	1	3	4	3	3	3	4	4
4	5	5	4	4	4	3	3	4	4	4	4	4	4	3	4	3	3
3	4	3	4	5	5	4	3	3	2	3	3	3	4	4	4	3	3
2	2	3	3	2	3	3	4	4	1	1	3	3	4	4	3	4	4
4	3	2	4	4	3	3	4	4	3	4	3	2	3	2	4	3	3
5	3	2	3	4	3	4	5	5	4	3	2	4	5	5	4	4	4
4	5	5	2	1	2	3	2	2	3	2	3	4	4	5	3	2	3
1	2	2	4	3	4	4	5	5	2	1	1	2	3	2	4	3	3
3	2	3	1	1	3	3	3	2	3	4	3	2	1	3	2	3	3
3	4	5	3	3	2	4	4	5	3	4	5	3	4	4	3	4	4
4	4	4	1	2	3	4	5	5	1	2	3	4	5	5	3	2	2
2	2	3	2	1	2	5	4	4	2	1	3	1	1	1	3	2	2
1	2	3	1	3	3	4	4	4	1	2	2	4	4	3	3	4	4
4	4	4	2	1	3	4	5	5	1	2	3	2	2	1	3	4	4
3	4	3	4	3	4	3	4	5	3	4	4	3	2	3	4	4	5
2	2	3	4	4	5	4	3	2	2	3	2	2	3	2	3	4	4
3	3	2	4	3	3	4	3	3	3	4	5	4	3	3	4	5	5
3	3	4	2	2	2	4	5	5	2	1	3	5	5	3	3	2	1
5	3	4	5	5	4	3	2	2	2	1	1	3	4	5	3	2	2
1	1	1	2	1	2	2	2	1	4	3	2	5	4	3	3	3	3
4	4	5	4	3	2	3	2	3	3	2	2	3	3	4	3	2	3
3	4	3	1	3	3	3	3	3	1	1	1	3	4	3	3	3	4
5	3	3	1	1	1	3	2	1	2	2	2	4	4	4	2	1	1
4	5	4	4	5	3	3	2	2	3	3	3	4	3	2	3	3	3
5	4	4	4	4	5	3	3	2	3	2	3	4	4	3	4	3	2
2	2	1	3	2	1	5	5	5	2	2	2	2	3	3	3	4	4
1	1	1	5	3	4	4	4	3	4	4	4	2	1	1	3	2	2
5	5	3	1	3	2	4	3	3	5	5	5	3	3	2	3	2	3
1	2	2	2	1	2	4	5	4	2	3	3	2	2	3	3	2	2
1	2	3	2	3	2	4	4	5	2	3	2	2	2	2	3	2	2
3	4	5	4	5	5	3	2	3	4	5	4	3	2	1	4	4	4
1	1	1	1	1	2	4	5	5	1	1	1	1	3	3	3	3	4
4	3	2	4	3	2	3	2	1	3	3	4	3	4	4	3	4	5
2	1	2	1	1	1	5	5	5	3	2	3	5	5	5	3	3	3
4	3	4	1	1	3	4	3	3	4	3	3	1	1	3	3	4	5
4	3	3	2	3	4	4	4	4	4	3	2	4	4	4	3	4	5
2	1	1	1	3	2	4	5	4	2	3	3	2	3	2	3	2	1
3	4	5	1	2	1	3	2	1	3	3	3	4	4	4	3	2	2
5	5	4	1	2	3	3	4	4	2	1	2	4	3	4	3	4	3
1	2	2	5	5	4	4	5	4	2	2	2	2	1	1	3	4	5
3	2	3	1	3	4	3	2	1	3	2	2	4	5	3	3	2	3
2	3	4	4	4	5	3	4	3	2	1	1	2	3	2	3	2	3
4	5	5	2	1	2	3	3	4	4	3	4	3	2	2	3	2	3
4	4	3	1	2	1	3	2	2	1	3	1	3	4	3	2	1	1
2	2	2	1	2	3	4	3	3	1	1	3	4	3	3	3	2	2
4	3	3	5	3	4	4	5	4	3	4	3	3	2	1	3	4	4
3	3	3	4	5	3	3	4	4	1	1	1	3	2	3	3	2	2
2	2	3	2	2	2	4	4	3	2	3	3	2	1	2	3	4	5
2	2	1	3	3	4	3	4	4	1	1	3	4	5	4	4	5	4
4	5	5	1	3	3	3	3	3	3	2	3	3	4	3	4	4	5
4	5	3	1	2	2	3	3	3	5	4	3	3	2	1	3	3	2
5	3	4	3	4	5	3	4	4	3	3	3	3	2	2	4	4	3
2	1	3	2	1	2	4	3	4	2	3	3	2	1	3	3	4	5
1	1	2	5	4	5	4	5	5	2	2	2	2	1	1	3	3	3
5	5	5	2	3	3	4	5	3	3	3	3	3	2	3	4	4	3
4	5	5	5	4	3	3	3	3	3	2	1	4	3	4	4	4	4
1	3	2	5	4	4	5	4	5	2	3	2	2	1	2	4	3	2
4	3	4	5	3	4	4	5	5	5	4	4	4	3	2	4	3	3
2	3	4	2	2	2	4	5	3	3	4	3	3	2	3	3	2	1
4	3	3	3	2	1	4	4	3	3	3	3	3	3	2	4	4	3
2	1	2	3	4	3	4	5	5	2	1	2	2	3	2	4	4	3
1	2	1	4	4	5	4	5	5	1	2	2	4	5	5	4	5	5
3	3	2	2	2	2	4	5	5	2	1	2	3	4	3	3	4	4
1	1	1	1	3	2	4	3	3	4	5	4	2	1	3	3	2	2
4	5	4	2	2	2	4	5	3	3	4	3	3	4	4	4	5	4
2	1	2	1	3	2	4	5	4	2	2	2	2	1	1	3	4	4
2	2	3	3	3	3	3	3	3	4	4	5	1	1	1	3	4	5
5	3	4	1	2	1	3	4	4	2	2	2	3	4	4	3	3	3
5	4	3	4	4	5	2	2	1	1	2	3	4	5	3	4	3	2
3	4	5	4	3	2	3	2	1	3	3	2	3	4	4	4	4	3
2	3	3	4	5	3	4	5	5	5	3	2	4	5	5	4	5	5
2	1	2	2	3	3	4	5	5	3	3	4	4	5	5	4	3	3
5	4	4	2	2	1	3	4	4	3	4	3	4	5	5	3	4	4
5	4	4	1	2	2	3	3	2	5	5	5	3	4	4	3	3	3
2	2	1	4	3	4	4	4	4	2	1	2	2	3	3	3	3	3
3	2	1	1	2	3	4	4	4	1	1	1	4	5	3	3	3	3
1	3	3	4	3	3	5	4	5	5	3	3	4	5	3	4	5	5
4	4	3	4	3	2	3	2	2	3	2	1	3	4	3	3	2	1
2	1	3	3	2	2	4	3	3	3	4	4	2	2	1	3	3	2
5	4	3	2	2	1	3	4	5	3	4	4	4	4	4	3	4	3
1	3	2	2	3	2	4	4	4	1	2	2	4	5	3	3	3	3
2	3	4	2	1	1	4	3	2	3	3	2	3	4	3	3	4	4
4	5	5	5	5	3	2	3	2	4	5	3	2	1	2	3	3	2
3	4	5	4	3	3	3	4	4	4	5	5	5	5	5	4	5	4
3	3	2	3	2	3	4	5	5	2	3	2	2	2	2	4	3	4
5	4	4	2	2	1	3	2	3	5	4	4	3	2	2	4	4	3
1	3	3	1	2	2	4	3	3	4	3	4	2	2	2	4	4	5
4	5	4	4	4	3	4	4	3	3	3	3	3	3	4	3	4	3
1	3	4	4	3	3	4	5	4	3	3	3	3	4	4	4	3	4
5	3	2	5	3	2	3	4	4	3	4	3	3	4	4	4	4	3
1	2	3	1	2	2	4	5	5	3	2	2	4	4	3	3	3	4
1	3	2	4	5	4	3	4	5	4	4	5	4	3	3	4	5	5
1	2	2	5	5	3	5	4	5	2	3	3	2	2	2	4	5	5
3	4	4	4	4	4	4	4	5	3	3	3	3	3	2	4	5	4
2	1	1	5	3	2	4	5	3	4	4	4	2	1	1	3	2	1
2	2	3	1	1	1	5	4	4	2	1	1	3	3	3	3	4	4
4	3	3	5	3	3	4	5	5	1	3	2	4	5	5	4	5	5
1	3	2	3	2	2	3	2	2	2	1	3	3	2	2	3	2	2
1	3	3	4	4	5	4	3	3	1	1	1	3	3	2	3	2	2
4	4	3	1	3	2	4	4	3	3	3	3	4	5	4	4	3	3
3	3	2	2	1	1	4	5	5	4	5	4	4	4	5	4	5	3
1	2	3	5	4	3	3	4	3	3	2	3	4	4	4	3	3	4
1	2	1	1	2	3	4	3	2	2	2	2	2	2	1	3	4	4
4	5	3	1	2	1	4	4	4	3	2	2	4	4	4	3	4	3
5	3	2	1	1	1	4	5	5	3	2	3	3	3	4	3	3	2
4	4	5	2	2	1	4	4	4	2	2	2	3	4	5	3	3	2
5	4	5	5	5	3	3	4	4	4	4	4	3	2	2	4	3	3
4	3	3	1	1	1	4	4	4	3	2	3	3	2	2	3	3	4
5	4	4	1	2	2	3	3	2	5	5	5	5	5	5	3	3	4
5	4	3	2	2	2	3	3	3	3	3	3	3	4	5	3	2	2
4	5	3	5	4	3	3	2	1	2	1	3	4	3	3	4	5	4
2	1	1	5	4	3	5	5	5	2	1	2	2	2	1	3	4	3
5	5	5	3	4	5	3	3	2	3	3	3	4	5	5	4	4	4
2	2	2	4	4	4	4	4	3	3	3	3	2	2	1	3	4	4
3	4	5	3	2	1	3	4	4	4	5	5	3	4	4	4	4	4
3	2	3	3	4	4	4	5	5	4	5	5	4	5	5	4	4	4
4	3	3	1	3	3	4	4	4	4	3	2	4	4	4	3	2	2
4	5	3	3	2	3	3	3	4	3	4	3	3	3	2	3	2	3
4	4	3	1	2	3	4	4	3	3	3	2	1	2	2	3	3	2
5	3	2	4	4	5	4	4	4	4	3	3	3	3	3	4	4	4
2	3	3	2	3	3	3	3	3	5	4	5	3	3	3	3	2	2
3	3	2	5	4	5	4	3	3	3	4	5	3	2	1	4	5	4
4	4	4	3	3	3	4	3	3	3	4	3	3	3	3	3	2	2
1	3	4	1	2	1	4	3	3	1	3	1	3	2	2	3	2	3
2	3	3	1	1	1	3	3	3	5	4	5	2	1	1	3	4	4
1	3	3	3	4	5	4	4	3	3	3	3	3	4	3	4	4	4
2	3	3	5	5	5	4	5	5	1	1	1	2	2	1	4	4	5
5	5	5	4	3	3	3	4	3	4	3	4	3	4	4	4	3	3
2	3	2	1	3	3	5	5	5	3	3	4	2	1	3	3	3	2
4	5	3	4	3	4	3	4	4	4	4	4	3	4	3	4	4	3
2	2	2	3	3	4	4	4	3	2	2	2	2	2	2	4	3	3
2	2	3	1	3	4	5	5	5	1	1	1	5	5	5	4	5	5
2	1	1	2	1	3	4	5	5	2	3	4	2	1	2	4	5	5
1	3	2	4	4	4	5	3	2	2	3	2	2	2	1	3	2	3
5	3	3	1	1	2	4	3	3	3	2	2	3	4	3	3	4	3
1	1	2	1	1	3	5	3	2	1	2	1	2	3	2	3	2	1
3	3	4	1	3	2	4	5	5	2	1	3	4	5	5	4	3	3
5	4	4	4	3	3	4	4	4	3	4	3	3	4	3	4	5	4
2	3	4	2	1	1	4	5	5	4	5	4	2	2	2	3	3	3
1	2	1	3	2	2	5	4	4	2	3	2	2	3	4	3	4	3
2	2	2	2	2	1	4	3	4	2	2	2	2	3	2	2	1	3
2	1	1	5	4	4	4	5	4	2	3	3	2	3	4	4	4	4
4	5	3	2	1	1	3	3	3	2	1	2	3	3	2	3	2	1
1	2	2	1	2	3	5	4	4	1	3	1	2	1	3	3	2	1
2	1	3	2	1	1	4	4	4	2	2	3	2	3	4	3	2	1
1	2	1	5	4	5	5	4	4	3	4	3	2	2	3	4	3	2
5	5	4	4	5	3	4	4	4	3	2	3	2	1	1	3	4	5
5	3	2	4	3	4	4	4	4	4	3	2	4	4	4	4	4	3
3	3	2	1	1	2	3	4	3	3	2	2	3	4	5	3	3	4
5	4	4	2	1	2	3	4	4	4	3	4	4	3	2	3	2	1
5	4	5	4	3	2	3	3	2	5	5	3	3	3	4	3	2	1
1	2	2	2	2	1	5	5	5	2	2	3	2	1	2	3	2	1
5	5	5	1	2	1	3	3	2	2	3	2	4	3	4	3	4	3
5	5	3	4	3	3	4	4	4	3	3	2	3	4	3	4	5	4
3	4	3	4	3	3	4	4	5	3	2	2	3	2	3	4	4	5
4	5	3	1	1	1	3	3	3	3	3	4	4	5	4	4	3	4
2	2	3	3	2	1	4	5	4	3	2	3	2	2	1	3	2	2
4	3	3	5	4	5	4	3	3	1	2	1	3	2	1	4	3	2
3	3	4	3	2	3	3	2	3	2	3	3	3	2	2	3	2	2
2	2	3	1	3	3	3	3	3	2	3	2	5	3	4	4	3	2
5	5	5	1	2	3	3	2	1	4	4	5	4	3	2	3	2	2
3	4	5	1	1	1	3	4	5	3	4	3	3	3	4	4	4	3
3	2	3	5	4	5	4	5	5	4	5	5	5	3	4	4	4	5
3	4	4	1	3	4	3	2	2	3	4	3	3	2	2	3	2	3
4	3	2	3	4	4	4	5	5	3	3	2	4	5	5	4	4	4
3	3	3	5	3	3	3	3	4	3	2	2	3	2	1	3	4	5
2	2	3	3	2	2	4	5	3	3	2	2	2	3	4	3	2	3
5	3	4	4	3	4	3	2	2	2	1	2	2	2	3	3	3	2
3	4	4	2	2	1	3	2	3	5	5	3	3	4	4	4	3	3
1	1	3	2	1	2	5	5	3	2	3	2	1	3	2	3	4	5
5	5	4	2	3	4	3	4	5	4	3	3	4	3	3	4	4	5
3	2	3	5	3	4	4	4	3	2	1	1	3	2	1	3	4	3
3	4	5	2	3	3	4	3	3	4	5	3	4	3	3	4	5	5
2	1	1	4	4	3	5	3	2	1	3	3	2	2	2	3	4	4
5	4	5	3	2	3	3	3	2	3	3	3	4	4	3	3	2	3
3	3	4	3	3	4	3	3	2	3	3	3	3	2	2	3	3	4
2	3	2	5	3	2	4	3	2	2	1	3	2	2	1	3	3	4
5	3	2	5	5	5	3	4	3	3	2	3	2	2	3	4	5	5
1	2	3	1	1	2	4	5	5	3	2	2	4	5	5	4	3	3
3	2	1	1	1	1	5	3	2	2	2	2	2	3	4	3	3	4
5	4	4	2	1	1	4	5	3	3	2	2	3	3	2	3	3	4
5	4	4	5	3	4	4	4	4	3	2	2	4	4	4	4	4	4
1	3	2	1	1	1	3	2	2	2	1	3	1	3	4	3	2	1
4	3	3	5	4	3	4	4	4	5	3	5	3	3	2	4	5	3
1	1	2	4	3	2	4	3	2	1	3	1	2	2	2	3	3	2
4	3	3	5	4	3	4	3	3	1	2	1	4	3	3	4	4	4
3	4	3	4	3	2	4	4	5	3	4	3	3	3	4	4	4	3
3	3	2	4	3	3	4	4	4	2	3	4	3	3	2	3	4	5
2	3	3	3	3	2	4	5	4	2	2	2	3	4	5	4	4	4
3	4	3	5	5	5	3	4	5	3	3	3	3	2	2	3	2	3
3	4	5	2	3	2	3	2	1	3	2	3	3	2	3	3	4	4
3	2	3	3	4	4	4	5	5	2	1	3	4	5	5	3	4	4
1	2	1	1	2	1	4	3	2	1	3	4	1	1	3	2	1	1
1	1	1	2	1	1	1	3	3	2	2	2	3	3	2	3	3	3
3	3	3	4	4	5	4	3	4	2	2	2	3	3	4	4	5	4
4	5	4	2	1	3	4	4	5	3	4	4	3	4	3	4	3	3
1	3	4	5	3	2	4	4	4	2	1	2	2	2	3	3	3	3
5	5	5	4	5	4	2	3	3	4	3	4	4	4	4	4	4	3
1	1	1	5	3	3	4	4	3	4	4	4	3	3	2	3	4	4
5	3	2	5	3	3	4	5	5	4	3	2	3	3	4	3	3	3
1	3	2	4	5	4	4	3	3	1	3	4	2	3	2	3	3	3
4	4	3	4	4	3	4	5	3	3	2	3	3	2	3	3	4	4
1	3	2	3	3	3	4	3	2	2	1	2	2	3	3	3	2	2
5	3	3	2	3	3	3	2	2	3	4	3	3	2	1	3	2	2
4	3	4	5	4	3	4	5	5	2	3	2	3	2	1	3	3	4
1	2	3	5	3	3	5	4	3	2	3	4	2	3	4	4	4	5
2	3	3	5	5	4	4	3	3	1	1	3	4	4	5	3	3	4
4	3	3	5	4	5	4	3	2	3	4	4	3	4	5	4	4	5
1	1	3	1	3	2	4	5	4	2	1	2	2	2	1	3	3	3
1	3	3	1	3	2	5	3	3	1	1	2	2	2	3	3	3	3
3	3	2	4	4	3	4	5	5	4	4	4	2	3	2	4	5	3
4	3	3	2	1	3	3	4	4	3	3	3	3	3	2	3	4	5
2	1	1	3	3	3	5	5	3	1	3	3	2	2	1	3	4	3
2	2	2	1	1	1	4	4	5	2	1	1	2	3	2	3	2	2
1	2	1	1	3	2	4	5	4	1	2	2	2	3	4	3	3	2
5	5	4	3	3	3	4	5	5	4	3	4	2	3	3	4	4	3
5	3	4	2	3	2	4	4	4	3	2	3	3	4	4	3	3	2
5	3	4	4	3	3	3	4	4	2	2	2	4	5	4	4	4	5
5	4	3	4	3	4	3	4	3	3	3	4	4	5	4	4	5	4
4	5	5	1	2	1	2	3	2	4	5	5	3	3	2	3	2	2
3	3	3	1	2	3	4	5	4	3	3	3	2	1	3	3	4	5
4	3	2	4	4	5	4	5	5	3	3	2	1	2	2	4	4	5
5	5	4	1	2	3	4	5	5	4	3	3	4	4	3	4	4	4
1	1	1	5	5	3	1	3	3	2	2	1	3	4	5	3	2	2
2	1	3	2	1	1	4	4	3	2	3	4	2	1	2	3	2	3
3	2	3	4	3	2	4	4	4	1	2	1	2	3	2	3	2	3
5	3	3	4	3	3	4	3	3	3	2	2	3	3	2	4	4	4
4	5	4	5	4	5	3	2	1	3	3	3	3	4	4	4	4	4
2	3	3	5	3	2	3	2	3	3	3	3	2	1	2	3	2	1
5	4	3	5	5	4	2	2	1	1	2	2	3	2	2	3	2	2
4	5	4	2	3	4	3	2	3	4	5	5	3	2	1	3	2	3
5	4	4	1	3	4	3	4	4	3	2	2	3	4	4	3	3	3
5	3	2	1	1	3	3	3	3	3	4	3	3	4	5	3	3	2
4	5	4	4	3	4	4	5	4	3	3	2	2	3	4	3	3	3
3	4	3	1	3	3	4	3	3	3	2	2	4	5	3	3	2	2
2	3	3	5	4	3	3	3	3	3	4	3	3	3	3	3	2	3
2	2	3	4	3	2	3	3	3	4	4	4	4	4	5	4	3	3
5	3	4	2	2	1	3	3	4	3	3	2	3	2	3	3	4	5
5	5	5	4	4	5	3	3	2	3	4	4	4	4	3	4	4	3
2	2	3	2	3	4	5	5	5	1	1	3	2	1	3	3	2	2
4	4	3	2	1	2	3	4	4	1	1	1	3	3	3	3	2	1
1	3	2	5	5	3	4	3	3	1	2	1	2	1	3	4	3	4
5	3	4	2	3	2	3	4	3	3	3	3	3	2	1	3	3	2
5	4	4	2	1	2	3	2	1	3	3	3	4	3	3	3	2	2
3	4	5	3	3	4	4	5	5	4	3	3	3	2	1	4	4	5
5	3	4	1	2	3	3	3	3	3	2	1	3	2	3	3	2	2
1	3	3	5	5	4	4	3	3	1	1	1	4	3	3	4	3	3
1	3	3	5	5	3	5	3	3	1	1	2	5	3	3	4	4	4
2	2	2	2	3	4	3	4	3	4	5	5	3	3	2	4	5	5
1	3	3	3	2	3	4	5	5	3	4	3	3	3	4	4	4	4
1	3	3	1	2	2	4	5	5	1	1	2	4	5	5	4	5	5
2	2	3	1	1	3	4	5	4	1	1	3	3	2	3	3	2	1
4	5	5	1	1	1	3	4	4	3	3	3	4	3	4	3	4	5
4	5	4	3	4	3	4	4	3	4	3	3	3	2	2	3	3	2
2	3	4	2	1	1	4	4	4	2	1	2	3	3	4	3	3	2
4	4	4	2	3	4	3	3	3	4	3	4	4	4	3	4	3	3
3	2	1	4	4	5	4	4	5	3	3	3	2	2	1	3	4	3
2	2	2	1	2	1	3	4	3	4	5	5	4	4	3	4	3	3
5	5	3	1	2	2	4	4	4	3	3	2	4	4	4	3	2	2
1	1	2	2	3	4	5	3	3	5	5	5	2	3	3	4	3	2
2	3	2	2	2	3	4	5	3	5	4	3	2	1	2	3	4	4
1	1	1	3	2	1	5	5	5	3	4	3	2	1	2	4	3	3
2	2	1	2	1	2	3	4	4	3	4	5	3	2	1	3	2	2
1	1	2	1	2	1	4	3	2	1	3	3	2	2	2	3	2	3
4	3	4	2	2	3	4	3	3	4	3	3	4	3	3	3	4	4
5	5	4	1	3	2	3	3	3	4	3	3	4	5	4	4	3	2
2	2	1	4	5	4	4	3	3	2	3	3	2	3	4	4	3	3
3	3	2	5	5	3	4	5	5	2	1	2	2	2	3	3	4	4
1	1	1	1	2	3	2	2	1	4	3	3	3	2	2	3	3	3
2	2	3	2	3	2	4	4	5	2	3	2	2	2	2	3	3	4
3	4	4	5	5	5	4	5	3	3	3	4	3	4	5	4	4	5
3	3	2	5	4	3	3	2	3	5	4	5	3	4	4	4	4	5
